# Supplementary material for: Research on the characteristics and influencing factors of the spatial correlation network of cultivated land utilization ecological efficiency in the upper reaches of the Yangtze River, China
Source: PLoS One. 2024 Feb 26;19(2):e0297933. doi: 10.1371/journal.pone.0297933 (PMC10896546; doi:10.1371/journal.pone.0297933)
Supplement: S1 File — (XLSX) [file pone.0297933.s001.xlsx]

## Sheet: Efficiency-results 
cities (autonomous prefectures)	2010	2011	2012	2013	2014	2015	2016	2017	2018	2019	2020	Mean
Chengdu City	0.507485	0.511125	0.545105	0.554471	0.56663	0.676871	0.696166	0.7344	0.849105	1.06364	1.0217	0.702428
Zigong City	0.617897	0.633381	0.629654	0.628857	0.59251	0.641836	0.753256	0.760974	0.759196	0.882372	1.04945	0.722671
Panzhihua City	0.261677	0.269509	0.27991	0.311709	0.321554	0.374231	0.395445	0.42392	0.449203	0.734787	1.09933	0.447388
Luzhou City	0.694457	1.00002	0.666431	0.664116	0.630896	0.657678	0.689946	0.626344	0.633676	0.669494	0.927616	0.714607
Deyang City	0.504716	0.50656	0.500904	0.50204	0.500761	0.54542	0.596665	0.632626	1.13349	0.754385	0.822736	0.636391
Mianyang City	0.417534	0.426226	0.43159	0.459531	0.467006	0.49632	0.533525	0.576328	0.619643	0.62732	0.71228	0.5243
Guangyuan City	0.303358	0.313415	0.334193	0.340581	0.354929	0.389995	0.407025	0.425373	0.439262	0.488919	0.733814	0.411897
Suining City	0.563498	0.584023	0.583452	0.592854	0.578415	0.61857	0.698949	0.608765	0.6093	0.655599	0.663043	0.614225
Neijiang City	0.528073	0.624273	0.647943	0.605965	0.646883	0.804613	1.004	1.00777	0.867526	0.908067	1.03256	0.788879
Leshan	0.354929	0.350643	0.356482	0.37091	0.378598	0.384011	0.3968	0.410226	0.462887	0.530184	0.566503	0.414743
Nanchong City	0.636208	0.651251	0.663229	0.682034	0.666525	0.655899	0.636742	0.663651	0.738812	0.768459	0.848138	0.691904
Yibin City	0.598396	0.625081	0.639749	0.652893	0.655426	0.736537	1.00051	0.997368	0.898545	1.00132	1.07877	0.807691
Guang'an City	0.518049	0.478834	0.439776	0.454859	0.44721	0.462365	0.471671	0.477546	0.491772	0.511682	0.618166	0.488357
Dazhou City	0.982313	1.00382	0.935234	1.00056	0.894035	0.896694	0.873473	0.872574	0.873342	0.911287	1.02419	0.933411
Ya'an city	0.184962	0.188742	0.189494	0.200521	0.197648	0.20515	0.229036	0.244257	0.264919	0.370805	0.476953	0.250226
Bazhong City	1.00835	1.00759	0.933541	0.847404	0.766689	1.00017	1.00024	0.810198	0.788608	0.901604	1.07562	0.921819
Meishan City	0.319259	0.31578	0.314957	0.323436	0.323995	0.340815	0.35596	0.360045	0.396103	0.682563	0.546376	0.389026
Ziyang City	0.518561	0.503317	0.505353	0.4917	0.478125	0.509395	0.589736	0.697896	0.681722	0.66908	1.03395	0.607167
Aba Prefecture	0.204278	0.205259	0.207233	0.207195	0.221675	0.236667	0.236252	0.267313	0.292824	0.565535	0.67683	0.301915
Ganzi Prefecture	1.01072	1.00507	0.696833	0.716993	0.739464	0.77237	0.777372	0.781056	0.863559	1.00006	1.04871	0.855655
Liangshan Prefecture	0.386369	0.388458	0.388529	0.43205	0.437449	0.455919	0.479588	0.506405	0.530656	0.592931	0.665367	0.47852
Chongqing	0.423547	0.430155	0.444431	0.452432	0.451331	0.455383	0.486412	0.493462	0.517754	0.542313	0.58943	0.480605
Guiyang City	0.271448	0.227251	0.258129	0.27775	0.370477	0.390282	0.448859	0.509505	0.516466	0.59836	0.711797	0.416393
Liupanshui City	0.327162	0.189693	0.232648	0.271618	0.314982	0.377612	0.41366	0.449113	0.469805	0.49879	0.508031	0.368465
Zunyi City	0.559583	0.324893	0.370395	0.360728	0.412987	0.4554	0.46592	0.511549	0.465086	0.533464	0.615637	0.461422
Anshun City	0.263991	0.200363	0.230773	0.232224	0.286916	0.345551	0.361568	0.394777	0.467506	0.501008	0.595902	0.35278
Bijie City	0.285916	0.281827	0.313611	0.314094	0.358284	0.388665	0.38863	0.412806	0.450069	0.467451	0.532123	0.381225
Tongren City	0.269707	0.253898	0.29576	0.281666	0.345197	0.380364	0.397959	0.389722	0.456799	0.524723	0.833633	0.402675
Qianxinan Prefecture	0.189	0.192355	0.243285	0.257359	0.320061	0.347946	0.389899	0.450445	0.49307	0.506468	0.56033	0.359111
Qiandongnan Prefecture	0.326582	0.226514	0.261675	0.267634	0.308958	0.334602	0.370489	0.387138	0.431501	0.459566	0.504295	0.352632
Qiannan Prefecture	0.301162	0.22515	0.268779	0.268312	0.311464	0.338171	0.364983	0.391403	0.438801	0.48616	0.565994	0.360034
Kunming City	0.24236	0.272299	0.289994	0.313631	0.318338	0.319954	0.325238	0.335558	0.340814	0.405321	0.463014	0.329684
Qujing City	1.0062	0.358251	0.379318	0.388078	0.390742	0.93851	0.96078	1.00924	0.830518	0.94604	1.05416	0.751077
Yuxi City	0.192936	0.237152	0.261612	0.290717	0.299924	0.307351	0.325708	0.343128	0.390297	0.455735	0.510722	0.328662
Baoshan City	0.421661	0.404883	0.388105	0.371327	0.37442	0.375957	0.392949	0.398781	0.396669	0.430061	0.478542	0.403032
Zhaotong City	0.34316	0.355171	0.367182	0.383864	0.393077	0.381222	0.379848	0.372686	0.355076	0.371812	0.397691	0.372799
Lijiang City	0.237995	0.254811	0.273503	0.283208	0.283205	0.280817	0.286953	0.288707	0.28313	0.296084	0.321188	0.280873
Pu'er City	0.29	0.302001	0.323019	0.336489	0.333943	0.330515	0.33731	0.344549	0.338444	0.367548	0.395874	0.336336
Lincang City	0.265093	0.279644	0.295114	0.313162	0.326733	0.326204	0.330598	0.341777	0.350838	0.387767	0.377576	0.326773
Chuxiong Prefecture	0.260851	0.306859	0.313683	0.320223	0.325418	0.32873	0.333288	0.340023	0.338857	0.371583	0.355803	0.326847
Honghe Prefecture	0.239224	0.261256	0.274708	0.283481	0.279694	0.279359	0.279008	0.279748	0.286067	0.314539	0.344287	0.283761
Wenshan Prefecture	0.258883	0.285215	0.295196	0.30476	0.299189	0.295091	0.286739	0.288606	0.300375	0.327475	0.355333	0.299715
Xishuangbanna Prefecture	0.235112	0.270229	0.290961	0.331	0.374186	0.360622	0.379046	0.365384	0.370112	0.469489	0.525227	0.361033
Dali Prefecture	0.301063	0.362687	0.377434	0.389614	0.403697	0.416124	0.422778	0.438447	0.485362	0.57187	0.640837	0.437265
Dehong Prefecture	0.280771	0.318614	0.340081	0.354394	0.361687	0.358568	0.353497	0.363894	0.375373	0.43117	0.4927	0.366432
Nujiang Prefecture	0.305481	0.311419	0.317357	0.324517	0.331678	0.336115	0.33239	0.322331	0.32533	0.304536	0.322922	0.32128
Diqing Prefecture	0.225444	0.221397	0.225622	0.240377	0.231104	0.224862	0.213455	0.214676	0.193153	0.204356	0.224309	0.219887

## Sheet: Spatial-adjacency 
	Aba Prefecture	Anshun City	Bazhong City	Baoshan City	Bijie City	Chengdu City	Chuxiong Prefecture	Dazhou City	Dali Prefecture	Dehong Prefecture	Deyang City	Diqing Prefecture	Ganzi Prefecture	Guang'an City	Guangyuan City	Guiyang City	Honghe Prefecture	Kunming City	Leshan	Lijiang City	Liangshan Prefecture	Lincang City	Liupanshui City	Luzhou City	Meishan City	Mianyang City	Nanchong City	Neijiang City	Nujiang Prefecture	Panzhihua City	Pu'er City	Qiandongnan Prefecture	Qiannan Prefecture	Qianxinan Prefecture	Qujing City	Suining City	Tongren City	Wenshan Prefecture	Xishuangbanna Prefecture	Ya'an city	Yibin City	Yuxi City	Zhaotong City	Chongqing	Ziyang City	Zigong City	Zunyi City
Aba Prefecture	0	0	0	0	0	1	0	0	0	0	1	0	1	0	0	0	0	0	0	0	0	0	0	0	0	1	0	0	0	0	0	0	0	0	0	0	0	0	0	1	0	0	0	0	0	0	0
Anshun City	0	0	0	0	1	0	0	0	0	0	0	0	0	0	0	1	0	0	0	0	0	0	1	0	0	0	0	0	0	0	0	0	1	1	0	0	0	0	0	0	0	0	0	0	0	0	0
Bazhong City	0	0	0	0	0	0	0	1	0	0	0	0	0	0	1	0	0	0	0	0	0	0	0	0	0	0	1	0	0	0	0	0	0	0	0	0	0	0	0	0	0	0	0	0	0	0	0
Baoshan City	0	0	0	0	0	0	0	0	1	1	0	0	0	0	0	0	0	0	0	0	0	1	0	0	0	0	0	0	1	0	0	0	0	0	0	0	0	0	0	0	0	0	0	0	0	0	0
Bijie City	0	1	0	0	0	0	0	0	0	0	0	0	0	0	0	1	0	0	0	0	0	0	1	1	0	0	0	0	0	0	0	0	0	0	1	0	0	0	0	0	0	0	1	0	0	0	1
Chengdu City	1	0	0	0	0	0	0	0	0	0	1	0	0	0	0	0	0	0	0	0	0	0	0	0	1	0	0	0	0	0	0	0	0	0	0	0	0	0	0	1	0	0	0	0	1	0	0
Chuxiong Prefecture	0	0	0	0	0	0	0	0	1	0	0	0	0	0	0	0	0	1	0	1	1	0	0	0	0	0	0	0	0	1	1	0	0	0	0	0	0	0	0	0	0	1	0	0	0	0	0
Dazhou City	0	0	1	0	0	0	0	0	0	0	0	0	0	1	0	0	0	0	0	0	0	0	0	0	0	0	1	0	0	0	0	0	0	0	0	0	0	0	0	0	0	0	0	1	0	0	0
Dali Prefecture	0	0	0	1	0	0	1	0	0	0	0	0	0	0	0	0	0	0	0	1	0	1	0	0	0	0	0	0	1	0	1	0	0	0	0	0	0	0	0	0	0	0	0	0	0	0	0
Dehong Prefecture	0	0	0	0	0	0	0	0	0	1	0	0	0	0	0	0	0	0	0	0	0	0	0	0	0	0	0	0	0	0	0	0	0	0	0	0	0	0	0	0	0	0	0	0	0	0	0
Deyang City	1	0	0	0	0	1	0	0	0	0	0	0	0	0	0	0	0	0	0	0	0	0	0	0	0	1	0	0	0	0	0	0	0	0	0	1	0	0	0	0	0	0	0	0	1	0	0
Diqing Prefecture	0	0	0	0	0	0	0	0	0	0	0	0	1	0	0	0	0	0	0	1	1	0	0	0	0	0	0	0	1	0	0	0	0	0	0	0	0	0	0	0	0	0	0	0	0	0	0
Ganzi Prefecture	1	0	0	0	0	0	0	0	0	0	0	1	0	0	0	0	0	0	0	0	1	0	0	0	0	0	0	0	0	0	0	0	0	0	0	0	0	0	0	1	0	0	0	0	0	0	0
Guang'an City	0	0	0	0	0	0	0	1	0	0	0	0	0	0	0	0	0	0	0	0	0	0	0	0	0	0	1	0	0	0	0	0	0	0	0	1	0	0	0	0	0	0	0	1	0	0	0
Guangyuan City	0	0	1	0	0	0	0	0	0	0	0	0	0	0	0	0	0	0	0	0	0	0	0	0	0	1	1	0	0	0	0	0	0	0	0	0	0	0	0	0	0	0	0	0	0	0	0
Guiyang City	0	1	0	0	1	0	0	0	0	0	0	0	0	0	0	0	0	0	0	0	0	0	0	0	0	0	0	0	0	0	0	0	1	0	0	0	0	0	0	0	0	0	0	0	0	0	1
Honghe Prefecture	0	0	0	0	0	0	0	0	0	0	0	0	0	0	0	0	0	1	0	0	0	0	0	0	0	0	0	0	0	0	1	0	0	0	1	0	0	1	0	0	0	1	0	0	0	0	0
Kunming City	0	0	0	0	0	0	1	0	0	0	0	0	0	0	0	0	1	0	0	0	1	0	0	0	0	0	0	0	0	0	0	0	0	0	1	0	0	0	0	0	0	1	1	0	0	0	0
Leshan	0	0	0	0	0	0	0	0	0	0	0	0	0	0	0	0	0	0	0	0	1	0	0	0	1	0	0	0	0	0	0	0	0	0	0	0	0	0	0	1	1	0	0	0	0	1	0
Lijiang City	0	0	0	0	0	0	1	0	1	0	0	1	0	0	0	0	0	0	0	0	1	0	0	0	0	0	0	0	1	1	0	0	0	0	0	0	0	0	0	0	0	0	0	0	0	0	0
Liangshan Prefecture	0	0	0	0	0	0	1	0	0	0	0	1	1	0	0	0	0	1	1	1	0	0	0	0	0	0	0	0	0	1	0	0	0	0	0	0	0	0	0	1	1	0	1	0	0	0	0
Lincang City	0	0	0	1	0	0	0	0	1	0	0	0	0	0	0	0	0	0	0	0	0	0	0	0	0	0	0	0	0	0	1	0	0	0	0	0	0	0	0	0	0	0	0	0	0	0	0
Liupanshui City	0	1	0	0	1	0	0	0	0	0	0	0	0	0	0	0	0	0	0	0	0	0	0	0	0	0	0	0	0	0	0	0	0	1	1	0	0	0	0	0	0	0	0	0	0	0	0
Luzhou City	0	0	0	0	1	0	0	0	0	0	0	0	0	0	0	0	0	0	0	0	0	0	0	0	0	0	0	1	0	0	0	0	0	0	0	0	0	0	0	0	1	0	1	1	0	1	1
Meishan City	0	0	0	0	0	1	0	0	0	0	0	0	0	0	0	0	0	0	1	0	0	0	0	0	0	0	0	1	0	0	0	0	0	0	0	0	0	0	0	1	0	0	0	0	1	1	0
Mianyang City	1	0	0	0	0	0	0	0	0	0	1	0	0	0	1	0	0	0	0	0	0	0	0	0	0	0	1	0	0	0	0	0	0	0	0	1	0	0	0	0	0	0	0	0	0	0	0
Nanchong City	0	0	1	0	0	0	0	1	0	0	0	0	0	1	1	0	0	0	0	0	0	0	0	0	0	1	0	0	0	0	0	0	0	0	0	1	0	0	0	0	0	0	0	0	0	0	0
Neijiang City	0	0	0	0	0	0	0	0	0	0	0	0	0	0	0	0	0	0	0	0	0	0	0	1	1	0	0	0	0	0	0	0	0	0	0	0	0	0	0	0	0	0	0	1	1	1	0
Nujiang Prefecture	0	0	0	1	0	0	0	0	1	0	0	1	0	0	0	0	0	0	0	1	0	0	0	0	0	0	0	0	0	0	0	0	0	0	0	0	0	0	0	0	0	0	0	0	0	0	0
Panzhihua City	0	0	0	0	0	0	1	0	0	0	0	0	0	0	0	0	0	0	0	1	1	0	0	0	0	0	0	0	0	0	0	0	0	0	0	0	0	0	0	0	0	0	0	0	0	0	0
Pu'er City	0	0	0	0	0	0	1	0	1	0	0	0	0	0	0	0	1	0	0	0	0	1	0	0	0	0	0	0	0	0	0	0	0	0	0	0	0	0	1	0	0	1	0	0	0	0	0
Qiandongnan Prefecture	0	0	0	0	0	0	0	0	0	0	0	0	0	0	0	0	0	0	0	0	0	0	0	0	0	0	0	0	0	0	0	0	1	0	0	0	1	0	0	0	0	0	0	0	0	0	1
Qiannan Prefecture	0	1	0	0	0	0	0	0	0	0	0	0	0	0	0	1	0	0	0	0	0	0	0	0	0	0	0	0	0	0	0	0	1	1	0	0	0	0	0	0	0	0	0	0	0	0	1
Qianxinan Prefecture	0	1	0	0	0	0	0	0	0	0	0	0	0	0	0	0	0	0	0	0	0	0	1	0	0	0	0	0	0	0	0	0	1	0	1	0	0	0	0	0	0	0	0	0	0	0	0
Qujing City	0	0	0	0	1	0	0	0	0	0	0	0	0	0	0	0	1	1	0	0	0	0	1	0	0	0	0	0	0	0	0	0	0	1	0	0	0	1	0	0	0	0	1	0	0	0	0
Suining City	0	0	0	0	0	0	0	0	0	0	1	0	0	1	0	0	0	0	0	0	0	0	0	0	0	1	1	0	0	0	0	0	0	0	0	0	0	0	0	0	0	0	0	1	1	0	0
Tongren City	0	0	0	0	0	0	0	0	0	0	0	0	0	0	0	0	0	0	0	0	0	0	0	0	0	0	0	0	0	0	0	1	0	0	0	0	0	0	0	0	0	0	0	1	0	0	1
Wenshan Prefecture	0	0	0	0	0	0	0	0	0	0	0	0	0	0	0	0	1	0	0	0	0	0	0	0	0	0	0	0	0	0	0	0	0	0	1	0	0	0	0	0	0	0	0	0	0	0	0
Xishuangbanna Prefecture	0	0	0	0	0	0	0	0	0	0	0	0	0	0	0	0	0	0	0	0	0	0	0	0	0	0	0	0	0	0	1	0	0	0	0	0	0	0	0	0	0	0	0	0	0	0	0
Ya'an city	1	0	0	0	0	1	0	0	0	0	0	0	1	0	0	0	0	0	1	0	1	0	0	0	1	0	0	0	0	0	0	0	0	0	0	0	0	0	0	0	0	0	0	0	0	0	0
Yibin City	0	0	0	0	0	0	0	0	0	0	0	0	0	0	0	0	0	0	1	0	1	0	0	1	0	0	0	0	0	0	0	0	0	0	0	0	0	0	0	0	0	0	1	0	0	1	0
Yuxi City	0	0	0	0	0	0	1	0	0	0	0	0	0	0	0	0	1	1	0	0	0	0	0	0	0	0	0	0	0	0	1	0	0	0	0	0	0	0	0	0	0	0	0	0	0	0	0
Zhaotong City	0	0	0	0	1	0	0	0	0	0	0	0	0	0	0	0	0	1	0	0	1	0	0	1	0	0	0	0	0	0	0	0	0	0	1	0	0	0	0	0	1	0	0	0	0	0	0
Chongqing	0	0	0	0	0	0	0	1	0	0	0	0	0	1	0	0	0	0	0	0	0	0	0	1	0	0	0	1	0	0	0	0	0	0	0	1	1	0	0	0	0	0	0	0	1	0	1
Ziyang City	0	0	0	0	0	1	0	0	0	0	1	0	0	0	0	0	0	0	0	0	0	0	0	0	1	0	0	1	0	0	0	0	0	0	0	1	0	0	0	0	0	0	0	1	0	0	0
Zigong City	0	0	0	0	0	0	0	0	0	0	0	0	0	0	0	0	0	0	1	0	0	0	0	1	1	0	0	1	0	0	0	0	0	0	0	0	0	0	0	0	1	0	0	0	0	0	0
Zunyi City	0	0	0	0	1	0	0	0	0	0	0	0	0	0	0	1	0	0	0	0	0	0	0	1	0	0	0	0	0	0	0	1	1	0	0	0	1	0	0	0	0	0	0	1	0	0	0
